# Supplementary material for: SARS-CoV-2 Genome Analysis of Japanese Travelers in Nile River Cruise
Source: Front Microbiol. 2020 Jun 5;11:1316. doi: 10.3389/fmicb.2020.01316 (PMC7291780; doi:10.3389/fmicb.2020.01316)
Supplement: Supplementary file 1 [file Table_1.XLSX]

## Sheet: Table S1
Table S1. Summary of NGS read and in silico analysis data in this study.
Isolate	GISAID ID	GenBank ID	Number of total raw reads	Number of mapped reads against Wuhan-Hu-1	Mapping coverage (%) against Wuhan-Hu-1	Contig length (bp)	Average read depth
P1	EPI_ISL_419296	LC547518	106982	78692	0.997826	29782	125
P2-1	EPI_ISL_419297	LC547519	860034	752654	0.998094	29739	3118
P2-2	EPI_ISL_419298	LC547520	888822	748474	0.99796	29782	1511
P3-1	EPI_ISL_419299	LC547521	7522552	6840656	0.999465	29766	22750
P3-2	EPI_ISL_419300	LC547522	590574	531050	0.997927	29738	2337
P4-1	EPI_ISL_419301	LC547523	3756688	3306200	0.997927	29829	6092
P4-2	EPI_ISL_419302	LC547524	4289824	3954382	0.99883	29766	7290
P4-3	EPI_ISL_419303	LC547525	3442262	3162348	0.998796	29829	4829
P4-4	EPI_ISL_419304	LC547526	3893798	3552802	0.997927	29802	8652
P4-5	EPI_ISL_419305	LC547527	4105450	3794036	0.998863	29766	8265
P4-6	EPI_ISL_419306	LC547528	4609384	4218224	0.99903	29792	12343
P4-7	EPI_ISL_419307	LC547529	2305902	2093612	0.99796	29830	12368
P4-8	EPI_ISL_419308	LC547530	3633370	3281332	0.998863	29766	11861
P5-1	EPI_ISL_419309	LC547531	1208102	1059426	0.998863	29766	3407
P5-2	EPI_ISL_419310	LC547532	1124504	976810	0.997927	29738	3305
P5-3	EPI_ISL_419311	LC547533	759262	667608	0.997927	29832	2819
