# Supplementary material for: SARS-CoV-2 Genome Analysis of Japanese Travelers in Nile River Cruise
Source: Front Microbiol. 2020 Jun 5;11:1316. doi: 10.3389/fmicb.2020.01316 (PMC7291780; doi:10.3389/fmicb.2020.01316)
Supplement: Supplementary file 2 [file Table_2.XLSX]

## Sheet: Table S2
Table S2. Summary of the SNV alleles of SARS-CoV-2 isolates in this study
Nucleotide position (Wuhan-Hu-1)	241	3025	3037	4321	6463	7260	14408	18877	19862	22277	22987	23248	23403	25563	26642	28180	28881	28882	28883	29229
Nucleotide seq. (Wuhan-Hu-1)	C	G	C	C	G	T	C	C	C	C	C	C	A	G	C	G	G	G	G	G
P1	T	G	T	C	G	T	T	T	C	C	C	C	G	T	C	G	G	G	G	G
P2-1	T	G	T	C	G	T	T	T	C	C	C	C	G	T	C	G	G	G	G	G
P2-2	T	G	T	C	G	T	T	T	C	C	C	C	G	T	C	G	G	G	G	G
P3-1	T	G	T	T	G	T	T	T	C	C	C	C	G	T	C	G	G	G	G	G
P3-2	T	G	T	T	G	T	T	T	C	C	C	C	G	T	C	G	G	G	G	G
P4-1	T	G	T	C	G	T	T	C	C	C:A (76%:24%)	C	C	G	G	C	G	A	A	C	G
P4-2	T	G	T	C	G	T:C (79%:21%)	T	C	C	C	C	C	G	G	C	G	A	A	C	G
P4-3	T	G	T	C	G	T	T	C	C	C	C:T (78%:22%)	C	G	G	C	G	A	A	C	G
P4-4	T	G	T	C	G	T	T	C	C	C	C	C	G	G	C	G	A	A	C	G
P4-5	T	G	T	C	G	T	T	C	C	C	C	C	G	G	C	G	A	A	C	G
P4-6	T	G	T	C	G	T	T	C	C	C	C	T	G	G	C	G	A	A	C	G
P4-7	T	G	T	C	G:A (75%:25%)	T	T	C	C	C	C	T	G	G	C	G:A (78%:22%)	A	A	C	G
P4-8	T	T	T	C	G	T	T	C	C	C	C	T	G	G	T	G	A	A	C	G
P5-1	T	G	T	C	G	T	T	C	C	C	C	C	G	G	C	G	A	A	C	G
P5-2	T	G	T	C	G	T	T	C	C	C	C	C	G	G	C	G	A	A	C	G
P5-3	T	G	T	C	G	T	T	C	C:T (76%:24%)	C	C	C	G	G	C	G	A	A	C	A
